# Supplementary material for: Antimicrobial susceptibility of travel-related Salmonella enterica serovar Typhi isolates detected in Switzerland (2002–2013) and molecular characterization of quinolone resistant isolates
Source: BMC Infect Dis. 2015 May 12;15:212. doi: 10.1186/s12879-015-0948-2 (PMC4435775; doi:10.1186/s12879-015-0948-2)
Supplement: Additional file 1: Table S1. — S. Typhi 2002–2013. Details of the 192 Salmonella Typhi isolated between 2002 and 2013 analysed in this study. [file 12879_2015_948_MOESM1_ESM.xlsx]

## Sheet: Blatt1
Table S1: Details of the 192 Salmonella Typhi isolated between 2002 and 2013 analysed in this study.
												Molecular analysis of quinolone resistance
		Anamnestic dataa										Target site mutations
Year			Travel/conspicuous feature		Source of isolate		Strain ID		Resistance profile			GyrA		ParC		PMQR			MLST
2002					blood		0603-02		NA			Ser83→Tyr		no mutation		neg			1
2002			India		blood & stool		0799-02		susceptible			-		-		neg			-
2002			India		stool		0832-02		susceptible			-		-		neg			1
2002					blood		0849-02		susceptible			-		-		neg			-
2002					blood		1075-02		susceptible			no mutation		no mutation		neg			-
2002					stool		1093-02		susceptible			-		-		neg			-
2002					stool		1222-02		NA			Ser83→Tyr		no mutation		neg			-
2002			Barcelona (Spain)		blood		1469-02		susceptible			-		-		neg			-
2002					blood		1492-02		susceptible			-		-		neg			-
2002					stool		1494-02		susceptible			-		-		neg			-
2003			Nepal		blood		0198-03		NA, AM, S, TE, SMZ, TMP, C			-		-		neg			1
2003			Yes		blood		0264-03		susceptible			-		-		neg			-
2003			Yes		blood		0480-03		susceptible			-		-		neg			-
2003			Yes		blood		0613-03		NA			-		-		neg			-
2003					blood		0910-03		susceptible			-		-		neg			-
2003			India		blood		1071-03		NA			Ser83→Phe		no mutation		neg			-
2003			Portugal		blood		1375-03		susceptible			-		-		neg			-
2003					stool		1554-03		susceptible			-		-		neg			-
2003			India		stool		1684-03		NA			-		-		neg			-
2003					blood		1784-03		susceptible			-		-		neg			-
2003					blood		2026-03		NA, AM, S, TE, SMZ, TMP, C			-		-		neg			-
2003			Sri Lanka		stool		2168-03		susceptible			-		-		neg			2
2003			Yes		blood		2524-03		susceptible			-		-		neg			-
2003					blood		2542-03		susceptible			-		-		neg			-
2003					stool		2594-03		NA			Ser83→Tyr		no mutation		neg			-
2003					stool		2659-03		susceptible			-		-		neg			-
2004			Mexico		stool		0208-04		susceptible			-		-		neg			2
2004			Thailand		blood		0283-04		susceptible			-		-		neg			1
2004					blood		0729-04		NA			Ser83→Phe		no mutation		neg			-
2004			India		blood		0838-04		NA			-		-		neg			-
2004					blood		1528-04		susceptible			-		-		neg			-
2004			India		blood		1637-04		NA			-		-		neg			-
2004			Cambodia		blood		1736-04		NA, CIP, AM, S, TE, SMZ, TMP, C			Ser83→Phe		no mutation		neg			1
2004					blood		1812-04		susceptible			-		-		neg			-
2004					blood		1891-04		susceptible			-		-		neg			-
2004					blood		2268-04		NA, AM, CF, S, TE, SMZ, TMP, C			Ser83→Phe		no mutation		neg			-
2004					blood		2391-04		susceptible			-		-		neg			-
2004					blood		2506-04		susceptible			-		-		neg			-
2004			visitor from China		blood		2568-04		susceptible			-		-		neg			2
2005			India		stool		47-05		susceptible			-		-		neg			-
2005			Java (Indonesia)		blood		217-05		susceptible			no mutation		no mutation		neg
2005			Southeast Asia		blood		444-05		susceptible			-		-		neg			-
2005			Bangladesh		blood		475-05		AM, AMC, CF, S, SMZ, TMP, C			-		-		neg			-
2005					stool		536-05		NA			-		-		neg			-
2005			Togo		stool		540-05		susceptible			-		-		neg			-
2005					stool		706-05		NA, CIP, SMZ			-		-		neg			-
2005					stool		705-05		NA, CIP			Ser83→Phe		no mutation		neg			-
2005			Mexico		blood		826-05		S, SMZ			-		-		neg			2
2005			Ecuador		blood		1119-05		susceptible			-		-		neg			2
2005			Afghanistan/refugee		urine		1116-05		susceptible			-		-		neg			1
2005			Afghanistan/refugee		urine		1115-05		susceptible			-		-		neg			-
2005			Pakistan		blood		1558-05		NA			Ser83→Phe		no mutation		neg			1
2005					blood		1907-05		susceptible			-		-		neg			-
2005			India		blood		1955-05		NA, CIP			Ser83→Tyr		no mutation		neg			-
2005					nd		2315-05		S			-		-		neg			-
2006					stool		025-06		NA			-		-		neg			-
2006					blood		99-06		NA			-		-		neg			-
2006					blood		118-06		NA, CIP			-		-		neg			-
2006			Africa		stool		382-06		AM, S, TE, SMZ, TMP			no mutation		no mutation		neg
2006			Nigeria		blood & stool		387-06		susceptible			-		-		neg			-
2006					blood		389-06		NA			-		-		neg			-
2006			India		blood		446-06		NA, CIP			Ser83→Tyr		no mutation		neg			-
2006			carrier from Tibet		blood		484-06		susceptible			-		-		neg			2
2006					blood		549-06		susceptible			-		-		neg
2006					blood		623-06		susceptible			-		-		neg			2
2006					urine		727-06		susceptible			-		-		neg			-
2006			India		blood		844-06		NA			-		-		neg			-
2006					stool		1333-06		NA			Ser83→Phe		no mutation		neg			-
2006			India		stool		1715-06		NA, CIP			Ser83→Phe		Glu84→Gly		neg			-
2006					stool		1921-06		NA			-		-		neg			-
2006					blood		1938-06		susceptible			-		-		neg			-
2007					blood		009-07		NA, CIP			-		-		neg			-
2007			Cambodia		blood		010-07		susceptible			-		-		neg			2
2007			India		stool		129-07		NA, CIP			-		-		neg			-
2007			Bangladesh		blood		186-07		NA, CIP, SMZ,			Ser83→Tyr		no mutation		neg			-
2007			Pakistan		blood		204-07		NA, CIP, AM, CF, S, SMZ, TMP, C			-		-		neg			-
2007					blood		268-07		NA			-		-		neg			-
2007			India		blood		359-07		NA, SMZ			-		-		neg			-
2007			Bangladesh		blood		550-07		NA, AM, CF, S, SMZ, TMP, C			-		-		neg			-
2007			India		blood		585-07		NA			-		-		neg			-
2007					blood		644-07		SMZ			-		-		neg			-
2007			India		blood		704-07		NA			-		-		neg			-
2007			India		stool		977-07		NA, CIP			Ser83→Phe		no mutation		neg			-
2007					blood		994-07		NA, AM, CF, S, SMZ, TMP, C			Ser83→Phe		no mutation		neg			-
2007					blood		1443-07		NA			-		-		neg			-
2007					stool		1707-07		NA			-		-		neg			-
2007					nd		1849-07		susceptible			-		-		neg			2
2007			India		blood		2135-07		NA			-		-		neg			-
2007					blood		2273-07		NA			-		-		neg			-
2008			India/Bangladesh		blood		017-08		NA, S			-		-		neg			1
2008			India		blood		031-08		NA			-		-		neg			-
2008			India		blood		116-08		NA, CIP			-		-		neg			-
2008					blood		351-08		NA, AM, S, SMZ, TMP			Ser83→Phe		no mutation		neg			-
2008					blood		517-08		susceptible			-		-		neg			-
2008					stool		546-08		susceptible			-		-		neg			-
2008					blood		561-08		susceptible			-		-		neg			-
2008					blood		718-08		susceptible			-		-		neg			-
2008					blood		960-08		NA, CIP			Ser83→Tyr		no mutation		neg			-
2008					stool		1518-08		AM, TE, SMZ, TMP, C			-		-		neg			-
2008					blood		1592-08		AM, TE, SMZ, TMP, C			-		-		neg			-
2008			India		blood		1751-08		NA			Ser83→Phe		Glu84→Lys		neg			1
2008			India		blood		2038-08		NA			-		-		neg			-
2008					blood		2061-08		susceptible			-		-		neg			-
2008					blood		2094-08		NA, CIP			-		-		neg			-
2008					stool		2216-08		NA, AM, S, SMZ, TMP, C			-		-		neg			-
2009					stool		N09-0094		susceptible			-		-		neg			-
2009			India		blood		N09-0168		NA			-		-		neg			-
2009			Pakistan		stool		N09-0189		NA, TE, TMP, C			Ser83→Phe		no mutation		neg			1
2009			India		blood		N09-0199		NA			-				neg			-
2009					blood		N09-0218		NA, SMZ			-		-		neg			-
2009					stool		N09-0429		susceptible			-		-		neg			-
2009					blood		N09-0430		NA			-		-		neg			-
2009					blood		N09-1657		susceptible			no mutation		no mutation		neg
2009			New Delhi (India)		blood		N09-1679		NA			-		-		neg			-
2009			India		blood		N09-1814		NA			-		-		neg			-
2009					blood		N09-1845		NA			Ser83→Phe		no mutation		neg			-
2009			India		blood		N09-1846		NA			-		-		neg			-
2009					blood		N09-1881		NA			-		-		neg			-
2009					blood		N09-1971		NA, CIP, SMZ			Ser83→Phe		no mutation		neg			-
2009					blood		N09-2035		susceptible			no mutation		no mutation		qnrS1
2009			Northern India		stool		N09-2249		NA, AM, S, SMZ, TMP, C			-		-		neg			1
2009					blood		N09-2770		NA			Ser83→Tyr		no mutation		neg			-
2009			India		blood		N09-2867		NA			-		-		neg			-
2010					stool		N10-0236		NA, CIP			-		-		neg			-
2010			Asia		blood		N10-0359		NA			-		-		neg			-
2010					blood		N10-0420		NA, CIP			-		-		neg			-
2010			Pakistan		stool		N10-0421		NA			-		-		neg			-
2010			Mexico		stool		N10-0434		susceptible			-		-		neg			2
2010			Bangladesh		blood		N10-0687		NA, AM, S, SMZ, TMP, C			Ser83→Phe		no mutation		neg			-
2010			Senegal		blood		N10-0756		susceptible			-		-		neg			2
2010					blood		N10-1042		NA			-		-		neg			-
2010			Mexico, Costa Rica, Australia		blood		N10-1110		NA, CIP, SMZ			-		-		neg			2
2010					blood		N10-1215		AM, S, TE, SMZ, TMP, C			-		-		neg
2010			Madagascar		blood		N10-1256		susceptible			-		-		neg			2
2010			India		stool		N10-1380		NA			-		-		neg			-
2010			India		blood		N10-1595		NA			-		-		neg			-
2010			India		blood		N10-1597		NA, CIP, TE, TMP, C			-		-		neg			-
2010					stool		N10-1807		NA			-		-		neg			-
2010			India		blood		N10-1839		NA, CIP			no mutation		no mutation		neg			-
2010			Pakistan		blood		N10-1965		NA			-		-		neg			-
2010			Sri Lanka		blood		N10-2041		NA			-		-		neg			-
2010			Lebanon		blood & stool		N10-2142		NA			-		-		neg			1
2010			Sri Lanka		blood		N10-2162		NA			-		-		neg			-
2010					blood		N10-2219		NA, AM, S, TE, SMZ, TMP, C			Ser83→Phe		no mutation		neg			-
2010					blood		N10-2337		NA, AM, CF, S, SMZ, TMP, C			-		-		neg			-
2010					stool		N10-2349		NA, CIP, AM, S, TE, SMZ, TMP			Ser83→Phe	Asp87→Asn	Ser80→Ile		qnrS1			-
2010					blood		N10-2442		NA			-	-	-		neg			-
2011					blood		11-0374		susceptible			-	-	-		neg			-
2011					blood		11-0640		NA, CIP, AM, CF, S, SMZ, TMP, C			Ser83→Phe		no mutation		neg			-
2011					blood		11-0760		NA			-		-		neg			-
2011			Pakistan		blood		11-0780		NA, AM, S, SMZ, TMP, C			-		-		neg			1
2011			India		blood		11-0937		susceptible			-		-		neg			-
2011					stool		11-0940		NA, CIP			Ser83→Phe	Asp87→Asn	Ser80→Ile		neg			-
2011					blood		11-1204		NA, CIP			-	-	-		neg			-
2011			India		blood		11-1257		NA, CIP			Ser83→Phe	Asp87→Asn	Ser80→Ile		neg			1
2011					cyst		11-1703		susceptible			-		-		neg			-
2011					blood		11-2220		susceptible			-		-		neg			-
2011					stool		11-2239		susceptible			-		-		neg			-
2011					blood & stool		11-2586		NA, AM, CF, S, SMZ, TMP, C			Ser83→Phe		no mutation		neg			-
2011					stool		11-2593		susceptible			-		-		neg			-
2011					stool		11-2594		NA			-		-		neg			-
2011					blood		11-2815		NA			-		-		neg			-
2012					blood		12-0099		susceptible			-		-		neg			-
2012					blood		12-0165		AM, TE			-		-		neg			-
2012			India		stool		12-0348		NA			-		-		neg			1
2012					nd		12-0474		AM, TE, SMZ, TMP, C			-		-		neg			-
2012			Sri Lanka		blood & stool		12-0863		NA			-		-		neg			-
2012			Pakistan		blood		12-1590		NA, AM, SMZ, TMP, S, C			Ser83→Phe		no mutation		neg			-
2012					blood		12-1620		SMZ,			-				neg			-
2012			Niger		blood		12-1621		AM, TE, SMZ, TMP, C			-		-		neg			2
2012			India		blood		12-1750		NA			-		-		neg			-
2012					blood		12-1797		NA, CIP			-		-		neg			-
2012			India		stool		12-2365		NA, CIP			-		-		neg			-
2012					blood		12-2534		NA, CIP			-		-		neg			-
2013					stool		N13-0106		susceptible			-		-		neg			-
2013					blood & stool		N13-0178		NA			-				neg			-
2013			India		blood		N13-0427		NA, CIP			-		-		neg			-
2013					blood		N13-0436		NA, CIP			-		-		neg			-
2013					stool		N13-0455		NA, CIP			-		-		neg			-
2013					blood		N13-0502		NA, CIP			-		-		neg			-
2013					stool		N13-0820		NA, CIP			-		-		neg			-
2013			Nepal		blood		N13-0982		NA, CIP			Ser83→Phe	Asp87→Asn	Ser80→Ile		neg			-
2013			India		stool		N13-1112		NA, CIP			Ser83→Phe	Asp87→Asn	Ser80→Ile		neg			-
2013					blood		N13-1172		NA, CIP			Ser83→Phe	Asp87→Asn	Ser80→Ile		neg			-
2013					blood		N13-1323		NA			-		-		neg			-
2013					stool		N13-1433		susceptible			-		-		neg			-
2013					deep tibial wound		N13-1451		susceptible			-		-		neg			-
2013					stool		N13-1452		susceptible			-		-		neg			-
2013			India		blood & stool		N13-1557		NA, CIP			-		-		neg			-
2013					blood		N13-1738		NA, CIP			Ser83→Phe	Asp87→Asn	Ser80→Ile		neg			-
2013			Tanzania		blood		N13-2043		AM, S, SMZ, TMP			-		-		neg			-
2013					blood		N13-2087		susceptible			-		-		neg			-
Abbreviations: NA, nalidixic acid; CIP, ciprofloxacin; AM, ampicillin; AMC, amoxicillin-clavulanic acid; CF, cephalothin; S, streptomycin; TE, tetracycline; SMZ, sulfamethoxazole; TMP, trimethoprim; C, chloramphenicol; m: male; f: female;
neg: negative;
-, not determined.
a For data protection purposes, the age and gender of the patients is not shown.
